# Supplementary material for: A Novel Dialkylamino-Functionalized Chalcone, DML6, Inhibits Cervical Cancer Cell Proliferation, In Vitro, via Induction of Oxidative Stress, Intrinsic Apoptosis and Mitotic Catastrophe
Source: Molecules. 2021 Jul 11;26(14):4214. doi: 10.3390/molecules26144214 (PMC8306139; doi:10.3390/molecules26144214)
Supplement: Supplementary file 1 [file molecules-26-04214-s001.zip]

Archive with 1 entries (1 files):
- molecules-1234662-supplementary.pdf
